# Supplementary material for: Making a murderer: Media renderings of brain injury and Aaron Hernandez as a medical and sporting subject
Source: Soc Sci Med. 2020 Jan;244:112598. doi: 10.1016/j.socscimed.2019.112598 (PMC6964160; doi:10.1016/j.socscimed.2019.112598)
Supplement: Multimedia component 1 [file mmc1.xml]

<?xml version="1.0" encoding="utf-8" standalone="no"?>
<data>
  <datasets>
    <author>g.hollin@leeds.ac.uk</author>
    <type>0</type>
    <dataset>
      <value>6</value>
      <reason>Other (please explain)</reason>
      <comments>The analysis is of newspaper articles, which I'm not able to reproduce. I will make a full list of sources consulted available upon publication.</comments>
    </dataset>
  </datasets>
</data>
